# Supplementary material for: The Hsp90–Sti1 interaction is critical for Leishmania donovani proliferation in both life cycle stages
Source: Cell Microbiol. 2012 Nov 20;15(4):585–600. doi: 10.1111/cmi.12057 (PMC3654555; doi:10.1111/cmi.12057)
Supplement: Supplementary file 2 [file cmi0015-0585-SD2.txt]

A
200 400 600 800 1000 1200 1400 1600 1800 2000 2200 2400
Sti-1 5'flank Sti-1 3'flankpuroAC
EcoRI (8) HindIII (2570)
SwaISwaI
BamHI (1610)KpnI (1008)
pUC19-Sti1-5'-puro-3'
200 400 600 800 1000 1200 1400 1600 1800 2000 2200
Sti-1 5'flank Sti-1 3'flankBleoR
EcoRI (8) HindIII (2345)
SwaI SwaI
BamHI (1385)KpnI (1008)
pUC19-Sti1-5'-bleoR-3'
B
SwaI SwaI
500 1000 1500 2000 2500 3000 3500 4000 4500 5000 5500 6000 6500 7000 7500
Sti1-ORF + 3'UTRLmx-CPB2-IR Lmj SSUrRNALmj SSUrRNA
Lmj DHFR-TS3'UTR
Ldd LPG1-IR SAT1
LST-IR
KpnI (2756) BglII (4399)
0 400
800
1200
1600
2000
2400
28
00
32
00
36
00
40
00
440
0
48005200
5600
6000
6400
6800
7200
760 0
80
00
84
00
88
00
920
0
9600
Sti
1-O
RF
+ 3
'U
TR
Lmx-CPB2-IR
Lmj SSU rRNA
Lmj SSU
rRNA
am
pR
Lmj DHFR-TS 3'UTR Ldd LPG1-IR
SAT 1
LST-IR
SwaI
KpnI (2756)
SmaI (1391)
BglII (4399)
SwaI
pIRmcs3+ Sti1
10149bp
SM1: (A) Schematic representation of the Sti1 replacementconstructs.Approximately1000 
bp of Sti1 5'-UTR were amplified by PCR with EcoRI, SwaI and KpnI sites added as 
indicated and ligatedbetween EcoRI and KpnIsitesof plasmidpUC19toproducepUC19-
Sti1-5'. Similarly, the3'-UTRofSti1was amplifiedwith BamHI, SwaIand HindIII sitesand 
integrated between the BamHI and HindIII sites of pUC19-Sti1-5' to create pUC19-
Sti1-5'-3'. Next, the selection marker genes for puromycin (puro) and bleomycin (bleo) 
were fittedbetween theKpnI and BamHI sites to produce the two replacement constructs 
pUC19-Sti1-5'-puro-3'and pUC19-Sti1-5'bleo-3', respectively.Prior to electroporation, the
gene replacement cassettes of either construct were excised usingSwaI restriction digest. 
(B) Schematic representation of the gene add-back construct pIRmcs3+  Sti1. The open 
reading frameplus 1000 bp of the 3'-UTRfrom the Sti1gene were amplified to createKpnI 
and BglII sites at either ends and ligated between the KpnI and BglII sites ofpIRmcs3+. 
Digesting the plasmid with SwaI yielded a linearised fragment with small subunit rRNA 
sequences on either ends. After electroporation, the gene expression cassette is integrated 
into oneof theSSU rRNAcoding seuquences.
SupportingMaterial! SM1M 1 2 3 4
3,000–
2,000–
2,500–
1,500–
1,000–
M 1 2 3 4 5 6 7 8
6,000–
5,000–
4,000–
3,000–
2,000–
2,500–
A
B
3,500–
500 1000 1500 2000 2500 3000 3500 4000 4500 5000 5500
Sti142 kD hyp.protein hyp.protein
Sti1_ORF_5'Sti1_locus_fwd
Sti1_ORF_3' Sti1_locus_rev
C
PCR analysis of putative Sti1 replacement mutants. (A) Amplification of open 
reading frame sequences by PCR. Genomic DNA from 4 suspected Sti1-/- gene
replacement mutantswas used as template. Note that all 4 clones still possessSti1 
coding sequences. (B)Amplification of the Sti1 locus including the flanking DNA 
sequences. Genomic DNA from L. donovani 1SR wild type (lane 1), L. donovani
Sti1+/- (lane 2)and of 6 suspected Sti1-/-/+ gene replacement/gene add-back clones 
(lanes3-8)wasused as template. Note that the ~3,600 bp species representing the
wild type locus is lacking from lanes 3-8, indicating that replacement of the Sti1 
coding sequences was successful in the presence of a Sti1 transgene. As expected, 
the mono-allelicgene replacement mutant Sti+/- (lane 2)shows a mixed band pattern 
representing one wild typeand onerecombined Sti1 locus.(C)Schematicannealing 
of thePCR primers used. 
Sti1_locus_fwd (GGTGACCGCGAGCGGCTTC)
Sti1_ORF-5' (CCATGGTACCATGGACGCAACTGAGCTG)
Sti1_ORF_3' (CCTCTAGATCTCTACTGACCAAAACGAATG)
Sti1_locus_rev (CTGCCAACGTGACACCTG).
SupportingMaterial! SM2200 400 600 800 1000 1200 1400 1600 1800 2000
Hsp90rr:Q698E
KpnI (7) BamHI(2112)
Q698E
200 400 600 800 1000 1200 1400 1600 1800 2000
Hsp90rr:∆695
KpnI (7) BamHI(2097)
∆MEQVD
200 400 600 800 1000 1200 1400 1600 1800 2000
Hsp90rr
KpnI (7) BamHI(2112)
L33I
200 400 600 800 1000 1200 1400 1600 1800 2000
Hsp90
KpnI (7) BamHI(2112)
0 500
1000
1500
2000
2500
30
00
35
00
40
00
45005000
5500
6000
6500
7000
7500
80
00
85
00
90
00
950
0
GA3PDH-5'UTR
Hs
p9
0
co
di
ng
se
q
ue
nc
e
LmxCPB2-IR
AmpR
Ldd-
LPG
1-I
R
neoPT
G
A
3P
D
H
3'
UT
R
KpnI (1800)
NotI(420)
NdeI (184)
pTL.v6:Hsp90
10189bp
0 500
1000
1500
2000
25
00
30
00
350
0
4000
4500
5000
5500
6000
65
00
70
00
750
0
GA3PDH-5'UTR
LmxCPB2-IR
Am
pR
Ld
d-
LP
G
1-
IR
neoPT
G
A
3P
D
H
3'UTR
BglII (1825)
XhoI(1807)
KpnI (1800)
NotI(420)
pTLv6
8124bp
A B
C
D
E
F
L33I
L33I
Schematicrepresentation of Hsp90 transgenes. The plasmid vector pTLv6 (A) was 
combined from thecosmid pcosTL (Kelly et al., 1994)and pIRmcs3+ (Hoyer et al., 
2005)and allows thestable episomal establishment oftransgenesin Leishmania spp. 
Coding sequences for Hsp90 variants were excised from pUC19 with KpnI and 
BamHI and fused between the KpnI and BglII sites of pTLv6 (B). The Hsp90 
variants areschematically drawn up with mutation sites highlighted (C-F).
SupportingMaterial! SM3200 400 600 800 1000 1200 1400 1600 1800 2000
Hsp90rr:Q698E
NdeI (7) BamHI/BglII(2112)
Q698E
200 400 600 800 1000 1200 1400 1600 1800 2000
Hsp90rr:∆695
NdeI (7) BamHI/BglII(2097)
∆MEQVD
200 400 600 800 1000 1200 1400 1600 1800 2000
Hsp90rr
NdeI (7) BamHI/BglII(2112)
L33I
200 400 600 800 1000 1200 1400 1600 1800 2000
Hsp90
NdeI (7) BamHI/BglII(2112)
B
C
D
E
A
0 400
800
1200
1600
2000
2400
28
00
32
00
36
00
400
0
440048005200
5600
6000
6400
6800
7200
76
00
80
00
84
00
880
0
9200
9600
GA3PDH-5'
HS
P9
0c
od
in
g
se
qu
en
ce
s
LmxCPB2-IRA
mpR
LPG
1-IR
neoPT
GA3PDH-3'
3HA
NdeI (1406)
KpnI (1310)
BamHI (4371)
pCLneo:3HA::Hsp90
9809bp
L33I
L33I
Schematic representation of 3xHA-tagged Hsp90 transgenes. The plasmid vector 
pCLneo:3HA (A) was opened with NdeI and BglII. The coding sequences for the
Hsp90 variants were amplified by PCR to create NdeI and BamHI sites, subcloned 
into pUC19 and verified, and then fused between the NdeI and BglII sites of 
pCLneo:3HA.The Hsp90 variants are schematically drawn up with mutation sites 
highlighted (B-E).
SupportingMaterial! SM40 500
1000
1500
2000
2500
30
00
35
00
40
00
450
0
50005500
6000
6500
7000
7500
8000
85
00
90
00
95
00
10
00
0
1050
0
GA3PDH
-5'
Sti1
Lmx
CPB
2-IR
LP
G1
-IR
eGFP
LPG1-IR
SAT GA3PDH3'
BglII (6807)
KpnI (5167)
pCLsat:Sti1::eGFP
11057bp
A B
C D
DAPI/DIC Sti1::eGFP
anti-Hsp90 merge
Upper panel: Schematic representation of pCLsat:Sti1::eGFP. The streptothricine
(SAT) resistance marker expression is driven by T. cruzi glyceraldehyde 3' 
phosphate dehydrogenase gene flanking sequences. Sti1::eGFP fusion gene
expression is under control of the L. mexicana cystein proteinase B2 intergenic
region and theL. donovaniLPG13' UTR.
Lower panel: Fluorescence microscopy imaging of Sti1::eGFP and anti-Hsp90 
immunestaining.
SupportingMaterial! SM5Hsp90 insert
300 600 900 1200 1500 1800 2100 2400 2700 3000 3300 3600 3900 4200 4500
Hsp90 insert AmpR
L33I
partial!
Hsp90 insert
0 300
600
900
12
00
15
00
18
00
21002400
2700
3000
3300
36
0 0
39
00
42
00
450
0
Hsp90
insert
A
m
pR
Hs
p 9
0-L
33I-
rev
Hsp90-L33I-fwd
pUC-Hsp90
4786bp
BamHI
KpnI
BamHI (2014)
KpnI (4695)
0 300
600
900
12
00
15
00
18
00
21002400
2700
3000
3300
36
0 0
39
00
42
00
450
0
90 insert
Hsp90
insertA
m
pR
L33I
pUC-Hsp90
4786bp
iProofamplification/ 
primer-directed mutagenesis
ligation 
transformation ofE. coli
A
B
C
Schematic representation of primer directed mutagenesis. Hsp90 coding sequences 
were amplified and ligated into plasmid pUC19. A forward primer bearing the
desired mutation 6 base pairs from its5' end annealsimmediately downstream from
a reverseprimer with wild type sequence (A).Both primerswere5'-phosphorylated 
priorto PCR using polynucleotide kinase.Amplification using theiProof kit with the
buffer for G/C-rich DNA yielded a linear product (B) bearing theplanned mutation. 
Ligation of the blunt endsthen produced the pUC-Hsp90 plasmid with the mutation 
(C). Using KpnIand BamHI, the coding sequence wasexcised forinsertion into the
expression vector pTLv6 (SM3).
SupportingMaterial! SM6
